# Supplementary material for: Current global practice and implications for future research on disseminating health research results to study participants: A systematic review
Source: PLoS Med. 2025 Aug 14;22(8):e1004569. doi: 10.1371/journal.pmed.1004569 (PMC12352677; doi:10.1371/journal.pmed.1004569)
Supplement: S3 Table — (XLSX) [file pmed.1004569.s003.xlsx]

## Sheet: Sheet1
Author	Year of publication	Country	Research method	Data collection methods	Sampling strategy	Analysis methods	Target population	Sample size/ Response rate	Research area	Participant Expectations	Participant reasons for results dissemination	Researcher reasons for results dissemination	Extent of dissemination	Modes of dissemination	Participant preferences for modes of dissemination	Researcher preferences for modes of dissemination	Participant barriers and enablers for dissemination	Researcher barriers and enablers for dissemination	Participant perceptions and attitudes about results sharing	Researcher perceptions and attitudes about results sharing	Impacts of dissemination	Participant preferences for timing of dissemination	Researcher preferences for timing of dissemination
Aldinger	2019	USA	Mixed methods	Surveys (2) with quantitative and qualitative data (online)	Purposive sampling	Descriptive statistics and thematic analysis	Patients receiving integrative medicine services:		Cancer, adult medicine	X			X	X	X				X		X
							Survey 1: role of acupuncture in head and neck cancer treated by radiation therapy and chemotherapy	Survey 1: 77/341 invites (23% response rate)
							Survey 2: efficacy of a mind–body intervention on inflammatory disease markers and self-reported quality of life in patients with irritable bowel syndrome and inflammatory bowel disease	Survey 2: 134/812 invites (17% response rate)
Amelot	2017	France	Qualitative	Survey with quantitative and qualitative data (invitation via email, return of survey via post)	Purposive sampling	Descriptive statistics and thematic analysis	Patients with Friedreich’s ataxia, and their parents involved in a previous (ACTFRIE) phase III, randomized, double-blind therapeutic clinical trial to test a molecule (pioglitazone) versus a placebo (ClinicalTrials.gov identifier: NCT00811681	29/38 patients (76%) and 37/47 (79%) parents of patients	Paediatric	X					X				X		X
Armstrong	2013	UK	Qualitative	Semi-structured interviews	Purposive sampling	Deductive-inductive analysis	Women who had participated in a trial during suspected preterm labour (ORACLE trial) and whose children had been followed up in the ORACLE Children's Study.	38/47 invited for interview (81% response);Of the 11,050 women who participated in the original ORACLE trial, 6494 were followed up in the OCS. Of these, 4676 requested that they received the findings of the OCS. These women were sent a leaflet reporting the OCS aggregate results, as well as a questionnaire to assess their responses. The questionnaire was returned by 1124 women, 382 of whom agree…	Obstetrics		X		X	X							X
Avins	2008	USA	Mixed methods	Group presentation to disseminate results followed by quantitative survey	Purposive sampling	Description of group presentation and desriptive statistics for survey data	225 Men involved in the STEP (Saw palmetto Treatment for Enlarged Prostates) study - a two-arm, randomized, double-blind, placebo-controlled clinical trial of an extract of the saw palmetto berry for the treatment of symptoms of benign prostatic hyperplasia (BPH).	Meeting 1: 3/58 invite letters (5% response)	Adult medicine			X	X	X		X	X	X			X
								Meeting 2: 17/167 invite letters (10%)
Bamboro	2025	Cambodia, Ethiopia, Pakistan, Indonesia	Quantitative	Survey questionnaire	Purposive sampling	Desriptive Statistics	Patients enrolled in a malaria trial	806/960	Malaria		x				x
Baret	2011	Canada	Quantitative	Survey questionnaire (postal)	Purposive sampling	Descriptive statistics	Parents of an autistic child participating in genetic research	158/388 (41% response rate) - 89 mothers and 69 fathers.	Genetics					X								X
Bilodeau	2019	USA	Mixed methods	Survey with quantitative and qualitative data (invitation via post and follow up with phone call)	Purposive sampling	Descriptive statistics. Responses to open-ended questions were transcribed verbatim and categorized as endorsing positive, negative, or neutral responses	Parents of children with cancer (involved in PediQUEST study at 2 sites)	59 families in the study, 54% (32) indicated they wanted to receive results, summaries were sent to 32 families. of 32 families, 1 parent died (ineligible) for survey after dissemination, and six were not reachable: 25 were sent the survey: 16 (of 25 reached) - 66% response rate	Paediatric cancer		X		X	X	X						X
Bjorklund	2022	UK, Ireland	Mixed methods	Document review	NA	Descriptive statisitics and content analysis	Patient information leaflets of clinical trials	238 leaflets from 178 trials	General				X	X								X
Blanche	2022	Canada, USA	Mixed methods	Survey with quantitative and qualitative data (online)	Purposive sampling	Descriptive statisitics and thematic analysis	Genetic counselors	142 entries (of 4213 eligible individuals, but there may have been some double counting)	Genetics			x	X	X				X
Bombard	2011	Canada	Qualitative	Workshop report	NA	Thematic analysis	Patients with Huntington's Disease	Not reported	Genetics					X				X
Bonilla	2022	USA	Quantitative	Survey questionnaire (postal)	Cross sectional among RCT participants	Desriptive statistics incl logistic regression	Latina breast cancer survivors who had participated in two RCTs of a cognitive-behavioral stress management program	92 of 304 contacted (deceased and returned mail excluded) returned the questionnaire (31.3%)	Breast cancer	X		X	X	X	X				X		X
Boyd	2024	USA	Qualitative	Focs group discussion	Purposive sampling	Thematic analysis	Former clinical trial patients, patients (with no previously trial experience)	25 (including 1 transgender male and 2 non-binary)	General								X				X
Bruhn	2022	UK	Mixed methods	Questionnaire and interviews	Purposive sampling	Q-methodology (combination of quantitative (ranking and factor analysis) and qualitative data from interviews	Participants from range of stakeholder groups (PPI partners, members of public with clinical trial experience, REC members, Clinical trial funding body representatives, Clinical Trials Units staff/trialists)	32 Qsort, 14 FGDs, co-production workshop 21, 30 eligible summaries were provided from 10 host organisations.	General				X	X	X			X		X		X
Bureau	2014	France	Qualitative	Semi-structured interviews	Purposive sampling	Thematic analysis based on Grounded Theory methods	Study participants of the French national GENEPSO-PS psychosocal cohort of the Cancer GEnetic group. Includes carriers/non-carriers of families with a deleterious inherited mutation for breast/ovarian CA (BRCA1/2 mutation). Questionnaire was done amongst psychosocial survey participants who wished to have their results at the beginning of the survey	19/39 participants (49%). 10/14 in Lyon area of high education standard, 5/19 Paris, lower SES, 4/6 Lyon lower SES - total of 19	Genetics		X		X	X							X
Bybee	2024	USA	Mixed methods	Survey with quantitative and qualitative data (online)	Randomization into different dissemination methods	Desriptiove statistics and thematic analysis using interpretive descriptive approach,	Participants from parent trial in sexual and gender minority (SGM) and non-SGM couples facing cancer	20	Cancer						x						x	x
Canedo	2022	USA	Quantitative	Survey questionnaire (online)	Purposive sampling	Desriptive statistics	Hispanics/Latinos interested in volunteering for health research	327 (69.4% female)	General	X							X		X
Cook	2019	USA	Qualitative	Focs group discussion	Purposive sampling	Decuctive - inductive analysis	Participants of a Patient-centered Outcomes Research Institute-funded survey study	37 Participants (4 focus groups) - selected from 406 potential participants	General		X				X		X					X
Cox	2011	UK	Quantitative	Survey questionnaire (postal)	Purposive sampling	Desriptive statistics	Members of the UK National Cancer Research Institute Clinical Studies Groups (NCRI CSG) and to patients over the age of 18 years who completed trial treatment (located in one Cancer Network)	145 of 446 NCRI CSG Members returned survey	Cancer	X			X		X	X	X	X	X	X		X	X
								81 of 157 patients returned survey
Cunningham-Erves	2022	USA	Mixed methods	Sequential design. The quantitative phase included a pre-post survey (online and face-face). Qualitative phase included semi-structured interviews	Purposive sampling	Descriptive statisitics and thematic analysis	African American in the Southern United States, either past research participants or members of the community-at-large	57 completed CLS, 32 completed pre-post surveys (58.5% response rate), and 10 completed semi-structured interviews	General												X
Dalal	2009	England	Quantitative	Survey questionnaire (postal)	Purposive sampling	Desriptive statistics	Survivors of AMI who had participated in CHARMS	191/230 participants of a trial completed 4 years ago were still alive. Of these 166 were deemed appropriate to be contacted by postal survey, and 154 (93%) responded	Adult medicine	X			X	X	X				X
Dal-Re	2025	UK, USA	Mixed methods	Document review	Cross sectional	Desriptive statistics, thematic analysis	Document from phase 2–4 trials that hadposted PIS/ICF on ClinicalTrials.gov	23 records	adult Medicine				X	X
Darbyshire	2012	UK	Qualitative	Free text survey (postal)	Purposive sampling	Thematic analysis and categorisation of responses	Trial participants of 4-T trial (diabetes)	343 patients were contacted, 40 (12%) returned their questionnaire	Adult medicine				x	X							X
Degaga	2020	Ethiopia	Qualitative	Workshop report	NA	Thematic analysis of workshop proceedings	Trial participants and medical staff (medical interns, hospital officials) involved in IMPROV study (a study designed to determine the efficacy and safety of a short-course high dose primaquine regimen for the radical cure of vivax malaria).	43 (33 participants; 10 medical staff)	Malaria				X	X				X			X
Dirks	2021	USA	Qualitative	Participatory design sessions	Purposive sampling	Using components of a value sensitive design (VSD) theoretical approach	Alaska Native community members, participants were selected based on our prior knowledge of them having experience either being a health research participant or a health researcher	6	General								X
Dixon-Woods	2011	UK	Mixed methods	Co-design process through focus group discussions and short survey questionnaire	Purposive sampling	Iterative analysis	Study participants and stakeholders in the Oracle Children Study (OCS)	Three focus groups (16 participants); Of 4676 trial participants who had requested the findings, 1124 returned their questionnaire (25% response rate). Non-responders to the survey were more likely to be younger, and their children less likely to be admitted to a Neonatal Unit. Non-responders were also more likely to smoke and at least for those in England, were from more deprived areas than resp…	Obstetrics				X	X							X
Donaldson	2009	Canada	Quantitative	Survey questionnaire (postal)	Cross sectional among RCT participants. Pre and post dissemination	Desriptive statistics	Participants were adolescents and their parents with idiopathic scoliosis who had completed a single-center, randomized clinical trial comparing 2 spinal implants	126 families.	Adolescent medicine	X			X	X	X				X		X
								Survey 1: 68% (86/126) of patients and 59% (74/126) of parents responded. Only the families that responded to the first survey were mailed a second survey.
								Survey 2: Of these, 37% (32/86) of patients and 31% (23/74) of parents responded to the (second) survey, 25% (32/126) and 18% (23/126) of total trial participants, respectively.
Dorsey	2008	Canada, USA	Quantitative	Survey questionnaire (postal)	Purposive sampling	Desriptive statistics	Study participants involved in TREND-HD trial	114 of 217 (52.5%) participants	Adult medicine				X	X								X
Elzinga	2016	Canada	Quantitative	Survey questionnaire (postal)	Purposive sampling	Desriptive statistics	Cancer patients recruited in trial	250	Adult cancers	X	X		X	X	X				X		X	X
Fernandez	2009	Canada, USA	Quantitative	Survey questionnaire (postal)	Purposive sampling	Desriptive statistics	Adolescents and parents of children diagnosed with cancer	442/627 parents (70.5% response rate; 112/185 adolescents (60.5% response)	Childhood/ adolescent cancers	X	X				X		X		X		X	X
Getz	2014	USA	Mixed methods	Survey questionnaire; Focus group discussions and phone interviews	Purposive sampling (pre and post dissemination)	Desriptive statistics and thematic analysis	Study volunteers and investigative site staff involved in Pfizer’s Phase III Lyrica study and Pfizer’s Toviaz study (Pfizer’s Phase III Lyrica study: a double-blind efficacy and safety study of pregablin in the treatment of patients with inadequately treated painful diabetic neuropathy. Pfizer’s Toviaz study: Phase III clinical research study tested the safety and efficacy of Toviaz (Pfizer) as a…	Survey on setting expectations: 30/189 (16% response rate);	Adult medicine				X	X	X			X			X	X
								Survey on result dissemination: pre-213/308 (69% response); post- 104/459 (23% response)
								FGD/phone interviews: 17 participants; site staff interviews: 10
Green Brody	2021	USA	Mixed methods	Survey questionnaire and, Interviews	Participants were randomized to received aggregated results vs individual results.The sample was further stratified to two types of surveys: a qualitative, semi-structured telephone interview with primarily open-ended questions or a quantitative, structured telephone interview with fixed-response choices	Descriptive statistical analysis, muliple logisitic regression. Thematic analysis	Adult daughters from a multi-generational cohort study	300	Biomonitoring				X	X							X
Hoffman	2024	USA, Canada, UK, Sweden, Israel, Australia	Quantitative	Survey	Purposive to patient included in two trials	Descriptive statistics	patients included in two vamorolone trials	19/48 reponse rate	Paediatric					x	x						x
Holst	2025	USA, Norway	Quantitative	Survey	quota sampling into a parallel-group, individually randomized, pragmatic trial	Logisitic regression	volunteer research participants	Norwegian trial: 497/2667 enrolled. US trial 730/34242 enrolled	COVID-19												x
Halverson	2012	USA	Qualitative	Focus-group discussions	Purposive sampling	Deductive-inductive analysis	Self identified African American adults from two clinics in Chicago’s South Side	45	Genetics										X
Holzer	2021	USA	Qualitative	Community-based participatory research in two phases: 1 co-design of dissemination method. 2. focus group discussions for evaluation	Purposive sampling	Deductive-inductive analysis	Participant enrolled in the Very-Important Pharmacogenes in the Hmong Community study (total 198 participants)	24 for focus group discussion	Pharmacogenetics	X				X	X				X		X
Hood	2010	USA	Qualitative	Survey questionnaire (email)	Purposive sampling	Descriptive statistics	Investigators of individual research studies funded by NIH during a specified time frame	A total of 480 studies led by 308 unique principal investigators were contacted to participate in the study ( response rate 40.4% (194/480))	General				X
Hussain	2012	Canada	Quantitative	Survey questionnaire	Purposive sampling	Descriptive statistics	Participants of a longitudinal matched observational cohort study examining the health effects (physical function, quality of life, cognitive function) of androgen deprivation therapy (ADT) in older men with prostate cancer to an end-of-study presentation	186 invited, 54 (29%) confirmed attendance, 70 attended (patients could bring family members), 59/70 (84%) responded to survey (39 study participants, 20 spouses/guests).	Prostate cancer	X	X		X	X	X			X	X		X
Jaarsma	2025	Sweden	Qualitative	Case study / case report	NA	NA	Participants from the teleYoga study		General					x
Jackson	2024	UK	Qualitative	Focus group discussion	Convenient sampling	Thematic analysis	non-clinical population, targeting local communities and information networks across Derby City	16 in 5 Focus groups	General						x
Kearns	2022	New Zealand	Quantitative	Survey questionnaire	Participants were randomised to different result dissemination methods	Descriptive statistics	Participants of the previous study who had given permission to be contacted about the study results or participation in further research	3967 invitations. 1236 respondents (31.2% response rate).	COVID-19					X	X
Keusch	2014	USA	Qualitative	Focus-group discussions	Purposive sampling	Deductive-inductive analysis	Participants who had recently undergone autologous or allogeneic HSCT. Adult post-HSCT patients (age 18 years) and parents of pediatric post-HSCT patients (age <18 years) were eligible to participate in the focus groups	23 (17 adult patients and 6 parents from ped patients); Adult pts: M 76.5%, Parents: F 66.7%.	Haemopoietic cancer								X				X
Kisiangani	2022	Kenya	Qualitative	Docus group discussions and in-depth interviews	Purposive sampling	Deductive-inductive analysis	People from two urban informal settlements who have been under demographic surveillance since 2002. Four stakeholder groups were formed.		Genomics	X	X		X		X			X	X		X	X
							Stakeholder group 1 included community members selected from a genomic study (African Wits-International Network for Demographic Evaluation of Population and Their Health (INDEPTH) partnership for Genomic Studies (AWI-Gen) phase I study participants.	stakeholder group 1 n=44									X
							Stakeholder group 2 consisted of community resource persons, including village elders, administrators, community health volunteers, and religious leaders.	stakeholder group 2 n=8
							Stakeholder group 3 consisted of the research team of AWI-Gen phase I in Nairobi,	stakeholder group 3 n=9
							Stakeholder group 4 were members of research ethics committees who reviewed genomic study protocols in Kenya	stakeholder group 4 n=8
Kost	2014	USA	Quantitative	Survey questionnaire (email)	Purposive sampling	Descriptive statistics	Participants in NIH supported research	18890 (29% response rate), 92% (17,203) of mailed surveys were deliverable. 4,961 returned surveys.	General	X			X						X
Kraft	2020	USA	Qualitative	In-depth interviews	Purposive sampling	Deductive-inductive analysis	Cancer Health Assessments Reaching Many (CHARM) participants	40/71 invites (56% completion), F 93%	Cancer	X	X								X
Lemke	2012	USA	Mixed methods	Survey and Focus group discussions (pre and post dissemination)	Purposive sampling	Descriptive statistics and thematic analysis	Primary caregivers of children receiving care at either a Federally Qualified Health Center or a university-based practice	45	Biobanking	X									X		X
Lindquist	2019	USA	Qualitative	Semi-structured interviews	Purposive sampling	Constant comparative and thematic analysis	Patient/community partners who participated in geriatrics-focused PCORI-funded research	10/10 (100% response)	Geriatrics		X
Long	2016	USA	Quantitative	Survey questionnaire (online)	Purposive sampling	Descriptive statistics	Research participants registered with ResearchMatch	3381/5207 interests (65% response)	General	X			X	X	X				X			X
Long	2019	USA	Mixed methods	Survey with quantitative and qualitative data (online)	Purposive sampling	Descriptive statistics and thematic analysis	Health researchers who conduct research that includes the consent of human subjects and hold a current appointment at an accredited academic medical institution within the United States.	414	General			X	X					X
Mackenzie	2013	Canada, Uganda, Vietnam	Qualitative	Case study / case report	NA	NA	Homeless northern Canadians; 25 villages bordering Uganda’s Kibale National Park - most residents in neighbouring villages are subsistence farmers from the Batooro or Bakiga tribes; upland northern Vietnam and southwest China with ethnic minorities, especially Hmong (Miao) and Yao - geographically dispersed and politically fragmented minority populations.		General			X	X	X	X			X		X	X
Madadi	2011	Canada	Qualitative	Semi-structured interviews (pre and post genetic councelling)	Purposive sampling	Thematic analysis	Breastfeeding mothers who had taken	62	Pharmacogenetics				X	X	X		X				X
							Codeine and participated in a pharmacogenetic study
Mancini	2012	France	Quantitative	Survey questionnaires (postal)	Participants in a randomised comparsion of different dissemination methods	Desriptive statistics	Participants in the FNCLCC-PACS04 trial (ClinicalTrials.gov Identifier: NCT00054587) - randomized controlled trial (RCT), sequential trastuzumab treatment was compared with simple follow-up procedures among women with human epidermal growth factor receptor 2 (HER2)-positive breast cancer.	107/115 responses (93% response rate)	Breast cancer				X	X							X	X
Mancini	2015	France	Quantitative	Survey questionnaires (postal)	Participants in a randomised comparsion of different dissemination methods	Desriptive statistics, binary logisitc regression	Participants in the GENEPSO-PS cohort, a study of the psychosocial characteristics and preventive behaviour of both BRCA1/2 carriers and non-carriers;	345/454 (76% response); 235 analysed	Genetics	X			X	X	X				X		X
Mangal	2023	USA	Mixed methods	Survey with quantitative and qualitative data (online)	cross sectional	Desriptive statistics. Deductive analysis	US population using Prolific, an online survey recruitment platform.	502	General	X	X				X				X		X
Mayo-Gamble	2021	USA	Qualitative	semi-structured interviews	Purposive sampling	Deductive-inductive analysis	African-American or Latino community members in Tennessee willing to participate in interviews; academic researchers nationwide.	35/42 invites (84% response)	General	X	X		X	X	X	X	X	X	X	X	X	X
McElfish	2019	USA	Mixed methods	Survey with quantitative and qualitative data (online)	Purposive sampling	Desriptive statistics. Thematic analysis	Health researchers (self-reported) with a faculty or a postdoctoral appointment at a Clinical and Translational Science Award (CTSA) programs and Prevention Research Centers (PRCs) US academic medical institution	414	General				X					X			X
McElfish	2020	USA	Qualitative	In-depth interviews	Purposive sampling	Deductive-inductive analysis	Marshall Islands migrants with type 2 diabetes who participated in a Diabetes Self-Management Education (DSME) RCT	111/221 enrolled to interview stage	Adult medicine	X	X		X	X					X		X
Meulenkamp	2010	The Netherlands	Quantitative	Survey questionnaire	Purposive sampling	Descriptive statistics	1. General Dutch population	1,678 (1,163 from general Dutch population; 515 patients with asthama, rhinitis, arm thrombosis)	Biobanking	X				X	X				X		X
							2. Patients with asthma, rhinitis or arm-thrombosis (recruited via two family studies on asthma and one family study on rhinitis, including only probands, of the University Medical CenterGroningen (UMCG); patients with arm-thrombosis were recruited from the MEGA study at the Leiden University Medical Center (LUMC), including some patients with venous thrombosis of the THE-VTE-study).
Mfutso-Bengo	2008	Malawi	Qualitative	Workshop report	NA	Thematic analysis of workshop proceedings	Phases 1 and 2 Wellcome Trust Bioethics Research Project research participants and research staff	160 (32 health workers/research staff; 128 research participants including community leaders)	General	X	X	X		X			X	X	X		X	X	X
Miller	2012	International	Quantitative	Survey questionnaire	Purposive sampling	Descriptive statistics	Authors of genetics research studies in autism or cystic fibrosis, published 2005-2008	343/785 (44% response rate) - 175 (51%) CF; 186 (49%) ASD.	Genetics			X
Milnor	2020	Brazil	Qualitative	Case study / case report	NA	NA	Community advisory board and engagement group for HIV-related health promotion activities.	1. 10 participants	HIV			X		X				X			X
								2. 2 CAB co-ordinators
Moorcraft	2016	UK	Quantitative	Survey questionnaire	Purposive sampling	Descriptive statistics	Patients who had been approached about participation in any clinical trials in the Gastrointestinal and Lymphoma Unit at the Royal Marsden	249/263 (95% response rate)	Cancer	X					X				X
Natale	2020	Australia	Qualitative	Workshop report	NA	Thematic analysis of workshop proceedings	Patients with chronic kidney disease (CKD) and their caregivers, and health professionals involved with CKD	105 patients/caregivers and 43 health professionals	Adult medicine	X							X		X		X
Ndase	2014	Kenya, Uganda	Qualitative	Case study / case report	NA	NA	Heterosexual HIV discordant couples enrolled in The Partners PrEP Study. This was a randomized, phase III, 3-arm, placebo-controlled clinical trial of tenofovir disoproxil fumarate (TDF) and emtricitabine (FTC)/TDF PrEP for HIV prevention among African heterosexual HIV serodiscordant couples.	4747	HIV			X	X	X				X			X
Nixon	2012	South Africa	Mixed methods	Quantitative survey and focus group discussions	Purposive sampling	Descriptive statistics and thematic analysis	School-attending adolescents in a peri-urban, poor neighbourhood in South Africa.	808	HIV			X	X	X		X		X			X
Ochieng	2021	Uganda	Qualitative	In-depth semi-structured interviews	Purposive sampling	Deductive-inductive analysis	Genomic researchers in Uganda	30	Genetics			X				X		X		X	X
Ondenge	2015	Kenya	Qualitative	Focus-group discussions	Purposive sampling	Deductive-inductive analysis	Members of the community where the Kisumu Breastfeeding Study was performed. The Kisumu Breastfeeding Study (KiBS) was an open-label phase II one-arm trial to assess the safety and efficacy of zidovudine (AZT), lamivudine (3TC), and either nevirapine (NVP) or nelfinavir (NFV) for the prevention of mother-to-child transmission of HIV.	98	HIV		X		X	X	X		X	X	X	X	X	X
Ottenhoff	2023	The Netherlands	Mixed methods	Quantitative survey (online) and focus group discussions	Purposive sampling	Desriptive statistics. Deductive analysis	Adults who participated in sponsor-initiated AD trials at Brain Research Center, a clinical trial organization in the Netherlands.	81/152 interests (54% interest)	Geriatrics - Alzheimer's												X
								71/81 completed the survey (88% completion rate)
Partridge	2009	USA	Quantitative	Survey questionnaire	Purposive sampling	Desriptive statistics	A subset of women who participated in NCCTG 9831 (A Phase III Trial of Adjuvant Chemotherapy with or without Trastuzumab for Women with HER2-positive Breast Cancer	167/228 (73% response rate)	Breast cancer	X			X	X					X		X
Penlington	2020	Europe	Quantitative	Document review	NA	Descriptive statistics	20 top pharmaceutical companies:(traditional pharma research - COPD and asthma; vaccines research - meningitis and influenza)	20 companies and 99 trials	General				X	X
Purvis	2017	USA	Qualitative	Focus-group discussions	Purposive sampling	Deductive-inductive analysis	Minority populations in Arkansas, USA - Hispanic, Marshallese and African American communities.	53	General	X	X				X		X		X		X	X
Purvis	2020	USA	Mixed methods	Survey with quantitative and qualitative data (online)	Purposive sampling	Desriptive statistics and deductive analysis	Researchers self-reported as a faculty or post-doctoral health researcher at an academic medical institution with a CLinical and Translational Science Award (CTSA) program or Prevention Research Centre (PRC).	414	General									X
Racine	2019	Ireland	Mixed methods	sequential design: 1. Focus group discussions; PPI group; adult literacy review; 2. Prospective, randomised, single blind, parallel trial design single-blind parallel group trial; 3. evaluation questionnaire	Trial participants	Analysis for each phase seperately. Thematic analysis for qual data, descriptive statistics for survey data	TRUST Thyroid trial participants. The Thyroid Hormone Replacement for Subclinical Hypothyroidism Trial (TRUST) was a multi-centre, double blind, placebo controlled, phase III clinical trial testing the efficacy of thyroxine replacement in subclinical hypothyroidism in older community dwelling adults.	104	Adult medicine	X	X			X	X	X	X		X		X
Raza	2020	UK	Mixed methods	Document review	Audit of records from the Integrated Research Application System (IRAS) forms and final ethics reports	Desriptive statistics and thematic analysis	Records of registered phase III clinical trials in the UK, that intended to provide results to trial participants	1,404 trials	General				X	X		X
Richards	2016	USA	Qualitative	Semi-structured interviews (phone)	Purpusive sampling	Deductive-inductive analysis	Patients who recently provided a DNA sample and consented for future genetic analyses.	15	Biobanking	X							X	X	X		X
Sarradon-Eck	2012	France	Qualitative	In-depth interviews	Purposive sampling	Deductive-inductive analysis	Breast cancer patients previously involved in a self-administered questionnaire measuring participants' uptake and understanding of the results of a clinical trial.	34/107 (32%)	Breast cancer					X	X			X	X			X
Schroter	2019	International: 71 countries	Mixed methods	Survey questionnaire with quant and qual data (online)	Purposive sampling	Desriptive statistics and thematic analysis	Authors of trials indexed in PubMed in 2014 - 2015	3127/19321 authors (16% response rate). 1818 eligible. Of the 3127 who responded to the first screening question, 437 were disqualified from taking part as they stated their publication was not a clinical trial (n=390) or that it was a trial without human participants (n=47). Of the remaining 2690 trials, 1818 with patients individually enrolled	General				X	X				X			X		X
Scott	2017	USA	Quantitative	Survey questionnaire (postal)	Purposive sampling	Desriptive statistics	Caregivers of childhood cancer survivors	43/68 (63% response rate)	Childhood cancers	X				X	X			X	X		X
Sgro	2023	USA	Qualitative	Focus-group discussions (online)	Purposive sampling	Thematic analysis	Patient-Centered Outcomes Research Institute (PCORI)-funded investigators and patient partners	43 (20 patients' partners; 23 investigators)	General		X	X		X		X	X	X	X	X	X
Shelly	2023	LMICs	Mixed methods	Document (protocols) review, In-depth interviews	Documents: systematic search for protocols on the global health network published between 2015 and 2019. Interviews: purposive sampling	Thematic analysis	RCT protocols conducted in LMICs from 2015 - 2019, and investigators. (in the areas of human immunodeficiency virus (HIV), neglected tropical diseases, tuberculosis (TB), malaria, maternal, newborn, and child health, nutrition, vaccines, enteric and diarrheal diseases, pneumonia, and polio).	48	General				X					X		X
Simpson	2025	Australia	Qualitative	Citizen jury method	Purposive sampling		Prisoners	48	general		X	X
Smyth	2009	UK	Mixed methods	Questionnaire with quantitative and qualitative data (postal)	Purposive sampling	Desriptive statistics and thematic analysis	Women who participated in the MAGPIE trial (comparing magnesium sulfate with placebo for women with preeclampsia)	619/771 (80% response rate)	Obstetrics	X			X						X
Sood	2009	USA	Quantitative	Survey questionnaire	Cross-sectional	Descriptive statistics	Patients who underwent general medical evaluations between September and November 2006 at a tertiary care academic medical center in Rochester, MN.	400/485 (82% response)	Adult medicine												X
South	2021	UK	Mixed methods	Survey questionnaires (quant) and semi-structured interviews	Participants in a randomised comparsion of different dissemination methods	Regression models and thematic analysis	Participants in an ovarian cancer phase III trial	Quan: 180/275 invites (65% response rate)	Ovarian cancer	X			X	X					X		X
								Qual: 13/94 (14% response rate)
South	2023	UK	Mixed methods	Survey questionnaire and semi-structured interviews	Site staff from a randomised comparsion of different dissemination methods	Regression models and thematic analysis	Trial staff involved in sharing results of an ovarian cancer trial, ICON8 (ISRCTN10356387).	68	Ovarian cancer									X			X
Sturgeon	2024	England	Qualitative	Workshop report	NA	Thematic analysis of wrkshop proceedings	Young PLHIV and on antiretroviral treatment.	10	HIV					X	X		X				X
Tajima	2013	Japan	Quantitative	Survey questionnaire	Purposive sampling	Desriptive statistics	Patients who had participated in registration trials at Tokushima University Hospital or Tokushima National Hospital between September 2010 and March 2011.	57/58 (98% response rate)	General	X					X				X
Tarrant	2015	UK	Qualitative	Semi-structured interviews	Purposive sampling	Constant comparative and thematic analysis	Women who participated in a trial of antibiotics in pregnancy	38	Obstetrics	X			X	X					X		X
Taylor	2021	USA	Quantitative	Survey questionnaire	Cross-sectional	Descriptive statistics	In-patients and out-patients at 2 hospitals	397. F 67.5%	Genomics	X					X				X			X
Turcotte-Tremblay	2018	Burkina Faso	Qualitative	Case study / case report	NA	Thematic analysis	Healthcare workers, community leaders,verifiers, healthcare users of a rural health centre in Burkina Faso		General			X						X			X
van Overbeeke	2020	Belgium, the Netherlands, UK	Qualitative	Semi-structured interviews (phone and in person)	Purposive and snowball sampling	Inductive - deducative analysis	Patient representatives in rheumatic diseases, cancer, and neuromuscular disorders.	14	Adult medicine, cancer	X	X				X		X	X	X
Weitzman	2018	USA	Quantitative	Survey questionnaire (online)	Convenient sampling	Principal component analysis	Parents of youth with apediatric-onset RD enrolled in the Childhood Arthritis and Rheumatology Research Alliance (CARRA) Registry	115/119 (96.6% consent rate)	Paediatric					X							X
Weston	2023	Asia, Africa, Americas	Mixed methods	Semi-structured interviews (online) and survey quesitionnaire	Systematic from trials register	Desriptive statistics and thematic analysis	Researchers specialised in the field of malaria clinical trials, across diverse geographical areas, career stage and institutions.	Qual: 11/13 invites (85% response)	Malaria			X	X	X		X		X		X	X
								Quan: 42/211 (19.9% response rate)
Williams	2011	Italy	Quantitative	Survey questionnaire	Cross sectional among trial participants	Descriptive statistics	Surviving elderly participants of the Italian-American Clinical Trial of Nutritional Supplements and Age-Related Cataract (a 13-year individually-randomised, double-masked, single-centre, placebo-controlled trial designed to investigate whether population could affect the onset or progression of age-related cataract; 1996 - 2007)	610/817 (74.7% response rate)	Age-related cataracts			X	X	X				X			X
Wood	2021	UK	Mixed methods	Focus group discussion and semi-structured interviews incld ranking excercise	Purposive sampling	Descriptive statistics and deductive-inductive analysis	Women from two host randomized‐controlled trials PROSPECT two parallel randomized trials evaluating different surgeries for primary transvaginal anterior or posterior compartment prolapse surgery; VUE: two parallel randomized‐controlled trials of surgical options for upper compartment [uterine or vault] pelvic organ prolapse.	16/125 (12.8% response rate)	Gynaecology	X					X				X
Zamora	2024	USA	Qualitative	interviews	Purposive sampling	thematic analysis	Parents from Pediatric study	16	genetics					x	x						x
Ziegenfuss	2011	USA	Quantitative	Survey questionnaire	Purposive sampling	Descriptive statistics	Individuals from a US Midwestern health system diabetes registry.	2055/4796 randomly selected (42.8% response rate)	Adult medicine	X									X
